# Supplementary material for: VEGF-VEGFR Signaling Mechanism Directs the Migration of Newborn Hemocytes from the Hematopoietic Site of Oyster Crassostrea gigas
Source: Cells. 2025 Sep 16;14(18):1446. doi: 10.3390/cells14181446 (PMC12468279; doi:10.3390/cells14181446)
Supplement: Supplementary file 1 [file cells-14-01446-s001.zip]

Archive with 5 entries (5 files):
- cells-3817504-Table S1.pdf
- Figure legends of Supplementary Files.pdf
- Figure S1.tif
- Figure S2.tif
- Figure S3.tif
